# Supplementary material for: Loeffler Endocarditis Causing Heart Failure with Preserved Ejection Fraction (HFpEF): Characteristic Images and Diagnostic Pathway
Source: Diagnostics (Basel). 2022 Sep 5;12(9):2157. doi: 10.3390/diagnostics12092157 (PMC9498014; doi:10.3390/diagnostics12092157)
Supplement: Supplementary file 1 [file diagnostics-12-02157-s001.zip]

Archive with 3 entries (2 files):
- diagnostics-1849797 Supplementary/
- diagnostics-1849797 Supplementary/Video S1.avi
- diagnostics-1849797 Supplementary/Video S2.avi
